# Supplementary material for: Carvacrol Suppresses Inflammatory Biomarkers Production by Lipoteichoic Acid- and Peptidoglycan-Stimulated Human Tonsil Epithelial Cells
Source: Nutrients. 2022 Jan 24;14(3):503. doi: 10.3390/nu14030503 (PMC8840435; doi:10.3390/nu14030503)
Supplement: Supplementary file 1 [file nutrients-14-00503-s001.zip]

Archive with 1 entries (1 files):
- nutrients-1506926-supplementary.pdf
